# Supplementary material for: Characterization of the Tellurite-Resistance Properties and Identification of the Core Function Genes for Tellurite Resistance in Pseudomonas citronellolis SJTE-3
Source: Microorganisms. 2022 Jan 1;10(1):95. doi: 10.3390/microorganisms10010095 (PMC8779313; doi:10.3390/microorganisms10010095)
Supplement: Supplementary file 1 [file microorganisms-10-00095-s001.zip]

Archive with 3 entries (3 files):
- Table S1 Strains and plasmids used in this study-1222.pdf
- Table S2. Oligonucleotides used in this study-1222.pdf
- Table S3 MIC of different species to tellurite-1222.pdf
